# Supplementary material for: A Method and On-Line Tool for Maximum Likelihood Calibration of Immunoblots and Other Measurements That Are Quantified in Batches
Source: PLoS One. 2016 Feb 23;11(2):e0149575. doi: 10.1371/journal.pone.0149575 (PMC4764494; doi:10.1371/journal.pone.0149575)
Supplement: S1 Text — This Python program analyzes data using the 1-step and 2-step calibration methods. It can import the data from files or generate synthetic data using the statistical model in Eq 3. It is identical to the online software at http://www.smoldyn.org/calibration.html. It is open source and in the public domain. (PY) [file pone.0149575.s001.py]

#!/usr/bin/env python

# This is data calibration software written by Steve Andrews, June-December 2015.
# This software is in the public domain, meaning that there are no restrictions on its use.
# It is provided "as is" with no warrenty of any kind.
# It is described in the journal article "A Method and On-line Tool for Maximum
# Likelihood Calibration of Immunoblots and other Measurements that are Quantified in Batches"
# by Steven S. Andrews and Suzannah Rutherford, PLoS ONE, published 2015.
# Please cite our article if you publish work that you performed with this software.
# E-mail questions to steven.s.andrews@gmail.com.


import cgi, cgitb				# Import modules for CGI handling
import os
import math
import random
import csv
import sys


verbose = 1							# verbose: 0 - no output, 1 - major results only, 2 - most results, 3 - everything
lineterminator = ''


################################################################
####################### Input and output #######################
################################################################


def set_verbose(value):
	"""Sets the global verbose parameter.
	
	value - value that verbose should be set to, 0 for no output, 1 for major results, 2 for most results, 3 for everything

	Modifies: nothing
	Returns: nothing
	Output: nothing
	"""

	global verbose

	verbose = value
	return


def print_data(string1,string2,data):
	"""Prints data to standard output. Data can be number, list, or list of lists.
	This is a very general function, not specific to any particular program.

	string1 - a string that is to be printed on every line except the first one
	string2 - a string that is to be printed on the first line only
	data - any data table

	Modifies: nothing
	Returns: nothing
	Output: Prints data to standard output in reasonably nice format.
	"""

	if type(data) is list:
		if type(data[0]) is list:				# print list of lists
			print string2,lineterminator
			for row in data:
				print string1,'[',
				counter = 0
				for x in row:
					if isinstance(x,float):
						print float("{:.3f}".format(x)),
					else:
						print x,
					if counter>100:
						sys.stdout.flush()
						counter = 0
					counter += 1
				print ']',lineterminator
		else:														# print simple list
			print string2,'[',
			counter = 0
			for x in data:
				if isinstance(x,float):
					print float("{:.3f}".format(x)),
				else:
					print x,
				if counter>100:
					sys.stdout.flush()
					counter = 0
				counter += 1
			print ']',lineterminator
	else:
		print string2,data,lineterminator				# print number

	sys.stdout.flush()

	return


def write_data(data,transpose,file):
	"""Writes data to file.
	This is a very general function, not specific to any particular program.
	
	data - a number, list, or list of lists
	transpose - 0 if the data should not be transposed, 1 if it should be transposed
	file - already opened file for output

	Modifies: nothing
	Returns: nothing
	Output: Writes data to the file.
	"""
	if type(data) is list:
		if type(data[0]) is list:
			if not transpose:
				for row in data:
					for i,x in enumerate(row):
						file.write(str(x))
						if i!=len(row)-1:
							file.write(',')
					file.write('\n')
			else:
				rows = len(data)
				cols = len(data[0])
				for j in range(cols):
					for i in range(rows):
						file.write(str(data[i][j]))
						if i != rows-1:
							file.write(',')
					file.write('\n')
		else:
			for i,x in enuerate(data):
				file.write(str(x))
				if i!=len(data)-1:
					file.write(',')
			file.write('\n')
	else:
		file.write(str(data))
		file.write('\n')

	if verbose>=2:
		print 'Wrote data to file',lineterminator
		print lineterminator

	return


def save_calibration(filename,batchdata,sampledata,sigma,ydata):
	"""Saves the data calibration results to multiple files.
	This is for use after the calibration is fully complete.  This saves each of the lists sent in to a different file.

	filename - root of filename, which will be appended with _batch.csv, _sample.csv, _sigma.csv, or _ydata.csv.
	batchdata - Rows: [0] batch name, [1] orphan, [2] avalues, [3] bvalues, [4] alpha values, [5] beta values
	sampledata - Rows: [0] sample name, [1] orphan, [2] analyte amounts, [3] standard deviations, [4] standard errors, [5] ideal value
	sigma - measurement standard deviation
	ydata - data set table. Columns: [0] batch, [1] sample, [2] measurement, [3] orphaned, [4] measurement minus predicted value

	Modifies: nothing
	Returns: nothing
	Output: saves data to files.
	"""

	if filename:
		if batchdata:
			file = open(filename+'_batch.csv','w')
			write_data(batchdata,1,file)
			file.close()
		if sampledata:
			file = open(filename+'_sample.csv','w')
			write_data(sampledata,1,file)
			file.close()
		if sigma:
			file = open(filename+'_sigma.csv','w')
			write_data(sigma,0,file)
			file.close()
		if ydata:
			file = open(filename+'_ydata.csv','w')
			write_data(ydata,0,file)
			file.close()

	return


def load_ydata(filename):
	"""Loads a data set from a CSV file.
	Data need to be in 3 columns for batch name, sample name, and measurement value.

	filename - name of the file, including full path
	
	Modifies: nothing
	Returns: a data set or 'Error'.  Columns: [0] batch name (i), [1] sample name (j), [2] measurement result (x_i,j).
	Output: just diagnostics, depending on verbose value.
	"""

	ydata = []
	try:
		f = open(filename, 'r')
		for row in csv.reader(f):
			rowlist = list(row)
			rowlist[2] = float(rowlist[2])
			ydata.append(rowlist)
	except:
		ydata = 'Error'

	if verbose>=1:
		print 'Loaded measurement data from file',lineterminator
		if verbose>=2:
			print_data(' ',' ydata:',ydata)
		print lineterminator

	return ydata


def load_stddata(filename):
	"""Loads a standard data set from a CSV file.
	Data needs to be in 2 columns for std name, std value.
	
	filename - name of the file
	
	Modifies: nothing
	Returns: a standard data set or 'Error'.  Row 0 is sample names, row 1 is measurement values.
	Output: just diagnostics, depending on verbose value
	"""

	stddata = [[],[]]
	try:
		f = open(filename, 'r')
		for row in csv.reader(f):
			rowlist = list(row)
			rowlist[1] = float(rowlist[1])
			stddata[0].append(rowlist[0])
			stddata[1].append(rowlist[1])
	except:
		stddata = 'Error'

	if verbose>=1:
		print 'Loaded standard data from file',lineterminator
		if verbose>=2:
			print_data(' ',' stddata:',stddata)
		print lineterminator

	return stddata


################################################################
#################### Create artificial data ####################
################################################################


def make_example_data():
	"""Creates example data set for analysis.

	Modifies: nothing
	Returns: the example data set that is given in Figure 1 of the paper.
		It is a data set table with 14 rows, each of which represents a different measurement.
		Columns: [0] batch name (i), [1] sample name (j), [2] measurement result (x_i,j).
	Output: just diagnostics, depending on verbose value
	"""
	ydata = [[0,0,0]]*14
	ydata[0] = ['B1','S1',27.0]
	ydata[1] = ['B1','S2',26.0]
	ydata[2] = ['B1','S4',39.0]
	ydata[3] = ['B2','S1',9.0]
	ydata[4] = ['B2','S3',6.0]
	ydata[5] = ['B2','S4',9.0]
	ydata[6] = ['B3','S2',15.0]
	ydata[7] = ['B3','S3',0.0]
	ydata[8] = ['B3','S5',9.0]
	ydata[9] = ['B4','S1',25.0]
	ydata[10] = ['B4','S3',5.0]
	ydata[11] = ['B4','S3',4.0]
	ydata[12] = ['B5','S6',15.0]
	ydata[13] = ['B5','S7',8.0]

	if verbose>=1:
		print 'Using example measurement data',lineterminator
		if verbose>=2:
			print_data(' ',' ydata:',ydata)
		print lineterminator

	return ydata


def make_measurement_data(nsamples,nbatches,ndata,alphaparams,betaparams,xparams,sigma,stddata,method):
	"""Creates an artificial data set for analysis.
	If allhavestds is True, then each batch is given exactly one of each standard.  If False, then standards are treated just like other samples.
	This function creates "ideal results" first and then uses them to generate the ydata.
	The ideal results, meaning the alpha, beta, and x vectors, are generated from Gaussian distributed random numbers.
	The ydata are generated by picking a random batch and random sample for each data point and then plugging in the correct measurement plus Gaussian distributed measurement noise.

	nsamples - number of samples (N_S)
	nbatches - number of batches (N_B)
	ndata - total number of data points (n_All,All)
	alphaparams - 2-element vector with the mean and std. dev. for alpha values.
		Set both to zero for nsensitivity equal to 1.
	betaparams - 2-element vector with the mean and std. dev. for beta values
	xparams - 2-element vector with the mean and std. dev. for analyte amounts
	sigma - measurement noise (sigma)
	stddata - 2 vectors: standard names and standard amounts
	method -
		'random' for fully random approach (default)
		'stds' for fully random except that each batch has each standard exactly once
		'stdlowconnect' for shared standards but otherwise lowest possible connectivity

	Modifies: nothing
	Returns: 'Error' or 6 element list:
		[0]: batchnames - names of all batches
		[1]: samplenames - names of all samples
		[2]: ydata - a data set table, with ndata rows, each of which represents a different measurement.
			Columns: [0] is batch number (i), [1] is sample number (j), and [2] is measurement result (x_i,j).
		[3]: alpha - list of true alpha values
		[4]: beta - list of true beta values
		[5]: xvector - list of true sample amounts
	Output: just diagnostics, depending on verbose value
	"""

	batchdigits = int(math.ceil(math.log10(nbatches)))
	sampledigits = int(math.ceil(math.log10(nsamples)))
	batchnames = ['B'+str(i).zfill(batchdigits) for i in range(nbatches)]
	batchnames.sort()
	samplenames = ['S'+str(j).zfill(sampledigits) for j in range(nsamples)]
	samplenames.sort()
	alpha = [random.gauss(alphaparams[0],alphaparams[1]) for i in range(nbatches)]
	beta = [random.gauss(betaparams[0],betaparams[1]) for i in range(nbatches)]
	xvector = [random.gauss(xparams[0],xparams[1]) for j in range(nsamples)]
	nstds = len(stddata[0])

	try:
		for indx in range(nstds):								# substitute in standard amounts for xvector
			j = int(float(stddata[0][indx][1:]))
			xvector[j] = stddata[1][indx]
	except:
		return 'Error'

	ydata = [[0,0,0]]*ndata

	if method=='stds':
		iy = 0
		for i in range(nbatches):
			for j in range(nstds):
				ydata[iy] = [batchnames[i],samplenames[j],alpha[i]+beta[i]*xvector[j]+random.gauss(0,sigma)]
				iy += 1
		while iy<ndata:
			i = random.randint(0,nbatches-1)
			j = random.randint(nstds,nsamples-1)
			ydata[iy] = [batchnames[i],samplenames[j],alpha[i]+beta[i]*xvector[j]+random.gauss(0,sigma)]
			iy += 1

	elif method=='stdlowconnect':
		iy = 0
		for i in range(nbatches):
			for j in range(nstds):
				ydata[iy] = [batchnames[i],samplenames[j],alpha[i]+beta[i]*xvector[j]+random.gauss(0,sigma)]
				iy += 1
		iystart = iy
		while iy<ndata:
			ratio = 1.0*(iy-iystart)/(ndata-iystart)
			i = int(nbatches*ratio)
			j = int((nsamples-nstds)*ratio+nstds)
			ydata[iy] = [batchnames[i],samplenames[j],alpha[i]+beta[i]*xvector[j]+random.gauss(0,sigma)]
			iy += 1

	elif method=='stdhighconnect':
		iy = 0
		for i in range(nbatches):
			for j in range(nstds):
				ydata[iy] = [batchnames[i],samplenames[j],alpha[i]+beta[i]*xvector[j]+random.gauss(0,sigma)]
				iy += 1
		iystart = iy
		while iy<ndata:
			for j in range(nstds,nsamples):
				ratio = 1.0*(iy-iystart)/(ndata-iystart)
				i = int(nbatches*ratio)
				ydata[iy] = [batchnames[i],samplenames[j],alpha[i]+beta[i]*xvector[j]+random.gauss(0,sigma)]
				iy += 1
				if iy==ndata:
					break

	else:
		for iy in range(ndata):
			i = random.randint(0,nbatches-1)
			j = random.randint(0,nsamples-1)
			ydata[iy] = [batchnames[i],samplenames[j],alpha[i]+beta[i]*xvector[j]+random.gauss(0,sigma)]

	result = [batchnames,samplenames,ydata,alpha,beta,xvector]

	if verbose>=1:
		print 'Generated random measurement data',lineterminator
		print_data(' ',' batches:',batchnames)
		print_data(' ',' samples:',samplenames)
		print_data(' ',' alpha:',alpha)
		print_data(' ',' beta:',beta)
		print_data(' ',' xvector:',xvector)
		if verbose>=2:
			print_data(' ',' ydata:',ydata)
		print lineterminator

	return result


################################################################
##################### Interpret ydata table ####################
################################################################


def get_batch_list(ydata):
	"""Generates the list of batch names from the full data set.
	Returned batch names are alphabetized.

	ydata - data set table. Columns: [0] batch, [1] sample, [2] measurement

	Modifies: nothing
	Returns: list of batch names
	Output: just diagnostics, depending on verbose value
	"""

	batchlist=[]
	for yrow in ydata:
		if yrow[0] not in batchlist:
			batchlist.append(yrow[0])
	batchlist.sort()

	if verbose>=2:
		print 'Got batch list from ydata',lineterminator
		print_data(' ',' batchlist:',batchlist)
		print lineterminator

	return batchlist


def get_sample_list(ydata):
	"""Generates the list of sample names from the full data set.
	Returned sample names are alphabetized.

	ydata - data set table. Columns: [0] batch, [1] sample, [2] measurement

	Modifies: nothing
	Returns: list of sample names
	Output: just diagnostics, depending on verbose value
	"""

	samplelist=[]
	for yrow in ydata:
		if yrow[1] not in samplelist:
			samplelist.append(yrow[1])
	samplelist.sort()

	if verbose>=2:
		print 'Got sample list from ydata',lineterminator
		print_data(' ',' samplelist:',samplelist)
		print lineterminator

	return samplelist


def find_orphans_2step(ydata,stddata,nsensitivity,batchlist,samplelist):
	"""Finds data points that are in batches that have too few different standards for 2-step method.
	Batches need to have 1 standard if nsensitivity is 1 and 2 standards if nsensitivity is 2.

	ydata - data set table. Columns: [0] batch, [1] sample, [2] measurement.
	stddata - 2 vectors: standard names and standard amounts
	nsensitivity - number of sensitivity parameters (1 for beta only, 2 for alpha and beta)
	batchlist - list of batch names
	samplelist - list of sample names

	Modifies:
		ydata - Columns: [0] batch, [1] sample, [2] measurement, [3] may be new: 0 if ok, 1 if orphan, otherwise unchanged
	Returns: 2 element list:
		[0]: batchdata - Rows: [0] batch list, [1] (new) 0 if ok, 1 if orphan
		[1]: sampledata - Rows: [0] sample list, [1] (new) 0 if ok, 1 if orphan
	Output: just diagnostics, depending on verbose value
	"""

	for yrow in ydata:															# clear any prior orphan data
		if len(yrow)==3:
			yrow.append(0)
		elif yrow[3]==1:
			yrow[3] = 0

	nbatches = len(batchlist)
	nsamples = len(samplelist)

	batchstdlist = [[] for i in range(nbatches)]		# list of standards in each batch
	for yrow in ydata:
		if yrow[3]==0:
			if yrow[1] in stddata[0]:
				i = batchlist.index(yrow[0])
				if yrow[1] not in batchstdlist[i]:
					batchstdlist[i].append(yrow[1])

	batchorphan = [0]*nbatches											# whether each batch is an orphan or not
	for batch in batchlist:
		i = batchlist.index(batch)
		if len(batchstdlist[i]) < nsensitivity:
			batchorphan[i] = 1

	sampleorphan = [1]*nsamples											# whether each sample is an orphan or not
	for yrow in ydata:															# also append orphan informaton to ydata
		if yrow[3]==0:
			if batchorphan[batchlist.index(yrow[0])]==0:
				yrow[3] = 0
				j = samplelist.index(yrow[1])
				sampleorphan[j] = 0
			else:
				yrow[3] = 1

	batchdata = [batchlist,batchorphan]
	sampledata = [samplelist,sampleorphan]

	if verbose>=2:
		print 'Found orphans for 2-step method',lineterminator
		if verbose>=3:
			print_data(' ',' batchstdlist:',batchstdlist)
		print_data(' ',' batchorphan:',batchorphan)
		print_data(' ',' sampleorphan:',sampleorphan)
		print lineterminator

	return [batchdata,sampledata]


def find_orphans_1step(ydata,stddata,nsensitivity,batchlist,samplelist):
	"""Finds data points that are in batches that have too few connections to standards for 1-step method.

	ydata - data set table. Columns: [0] batch, [1] sample, [2] measurement.
	stddata - 2 vectors: standard names and standard amounts
	nsensitivity - number of sensitivity parameters (1 for beta only, 2 for alpha and beta)
	batchlist - list of batch names
	samplelist - list of sample names

	Modifies:
		ydata - Columns: [0] batch, [1] sample, [2] measurement, [3] may be new: 0 if ok, 1 if orphan, otherwise unchanged
	Returns: 2 element list:
		[0]: batchdata - Rows: [0] batch list, [1] (new) 0 if ok, 1 if orphan
		[1]: sampledata - Rows: [0] sample list, [1] (new) 0 if ok, 1 if orphan
	Output: just diagnostics, depending on verbose value

	The algorithm is as follows.  Each batch that includes a standard has a path to that standard,
	so that path is assigned to it.  Then, the path is extended to each batch that is connected
	to that batch with a shared sample.  If the new batch already has a path to the same standard
	then the new path is ignored.  All paths are extended until no more extensions are being made,
	at which point the algorithm stops.  At that point, any batch that does not have a path to
	each standard is assumed to be an orphan.

	I think this algorithm is pretty good.  However, I don't think it is perfect.  It says that the
	paths from a batch to two different standards are not allowed to share any segments, which I
	believe is a correct requirement.  However, this algorithm is not very clever about looking for
	alternate routes.  Instead, it assigns the paths as they arise and if one is good then it is
	kept.  Then, if there is no independent path to a second standard, the batch is declared to be
	an orphan.  However, it is possible that there is an alternate first path which would then
	enable two independent paths.  Thus, this algorithm is slightly more conservative than it
	should be, in that it says that some batches are orphans although they aren't really.  This is
	never an issue for a single standard and is probably a very rare problem for multiple standards.
	However, it does mean that the algorithm isn't exact.
	"""

	for yrow in ydata:															# clear any prior orphan data
		if len(yrow)==3:
			yrow.append(0)
		elif yrow[3]==1:
			yrow[3] = 0

	nbatches = len(batchlist)
	nsamples = len(samplelist)
	nstds = len(stddata[0])

	batchstdlist = [[] for i in range(nbatches)]			# list of standards in each batch
	batchsamplelist = [[] for i in range(nbatches)]		# list of samples in each batch
	samplebatchlist = [[] for i in range(nsamples)]		# list of batches for each sample
	for yrow in ydata:
		if yrow[3]==0:
			i = batchlist.index(yrow[0])
			j = samplelist.index(yrow[1])
			if yrow[1] in stddata[0]:
				if yrow[1] not in batchstdlist[i]:
					batchstdlist[i].append(yrow[1])
			elif yrow[1] not in batchsamplelist[i]:
				batchsamplelist[i].append(yrow[1])
			if yrow[0] not in samplebatchlist[j]:
				samplebatchlist[j].append(yrow[0])

	for i in range(nbatches):
		batchstdlist[i].sort()
		batchsamplelist[i].sort()
	for j in range(nsamples):
		samplebatchlist[j].sort()

	batchstdpaths = [[0 for j in range(nstds)] for i in range(nbatches)]
				# [i][j][k] where i is batch index, j is standard index, then path to standard

	for i in range(nbatches):														# set paths for all batches that already include a standard
		for j in range(len(batchstdlist[i])):
			std = batchstdlist[i][j]
			j2 = stddata[0].index(std)
			batchstdpaths[i][j2]=[(batchlist[i],std)]

	keepgoing = 1
	while keepgoing == 1:																	# extend paths to anyone who needs one
		keepgoing = 0
		for i in range(nbatches):
			for j in range(nstds):
				if isinstance(batchstdpaths[i][j],list):				# have a path, so try to offer it to others
					for i2 in range(nbatches):
						if isinstance(batchstdpaths[i2][j],int):		# see if this batch needs a path
							intersect = list(set(batchsamplelist[i]) & set(batchsamplelist[i2]))
							#print 'i,j,i2,intersect:',i,j,i2,intersect
							for jointsamp in intersect:								# try to find a sample that the batches have in common and which hasn't already been used
								path = list(batchstdpaths[i][j])
								path.append((batchlist[i2],jointsamp))	# the proposed path
								good = 1
								for j2 in range(nstds):									# check to be sure this path doesn't overlap with an existing one
									if isinstance(batchstdpaths[i2][j2],list) and set(path) & set(batchstdpaths[i2][j2]):
										good = 0														# not good due to path overlap
								if good:
									batchstdpaths[i2][j] = path
									keepgoing = 1

	batchorphan = [0]*nbatches											# whether each batch is an orphan or not
	for batch in batchlist:
		i = batchlist.index(batch)
		count = 0
		for j in range(nstds):
			if isinstance(batchstdpaths[i][j],list):
				count += 1
		if count < nsensitivity:
			batchorphan[i] = 1

	sampleorphan = [1]*nsamples											# whether each sample is an orphan or not
	for yrow in ydata:															# also append orphan informaton to ydata
		if yrow[3]==0:
			if batchorphan[batchlist.index(yrow[0])] == 0:
				yrow[3] = 0
				j = samplelist.index(yrow[1])
				sampleorphan[j] = 0
			else:
				yrow[3] = 1

	batchdata = [batchlist,batchorphan]
	sampledata = [samplelist,sampleorphan]

	if verbose>=2:
		print 'Found orphans for 1-step method',lineterminator
		if verbose>=3:
			print_data(' ',' batchstdlist:',batchstdlist)
			print_data(' ',' batchsamplelist:',batchsamplelist)
			print_data(' ',' samplebatchlist:',samplebatchlist)
			print_data(' ',' batchstdpaths:',batchstdpaths)
		print_data(' ',' batchorphan:',batchorphan)
		print_data(' ',' sampleorphan:',sampleorphan)
		print lineterminator

	return [batchdata,sampledata]


def calc_connectivity(ydata,batchdata,sampledata):
	"""Computes average connectivity parameter for the batch graph and the sample graph.

	ydata - data set table. Columns: [0] batch, [1] sample, [2] measurement, [3] orphan
	batchdata - Rows: [0] batch list, [1] orphan
	sampledata - Rows: [0] sample list, [1] orphan
	
	Modifies: nothing
	Returns: 2 element list: [0] batch connectivity, [1] sample connectivity
	Output: connectivities and more, depending on verbose value
	
	This constructs a batch graph where each node is a non-orphan batch and each edge is a sample that
	is shared between two batches.  If a sample is shared among n batches, then every edge within this
	subgraph exists and this adds n(n-1)/2 edges to the whole graph.  For the batch graph analysis, this
	function adds up all of the edges in the batch graph and then divides by the number of edges that
	would arise if a single sample were shared among all batches and no other samples were shared between
	batches (e.g. a common standard sample, but no other shared samples).  The ratio is the average
	connectivity parameter for batches (I don't believe this exists in standard graph theory).  This
	function also does exactly the same thing with the samples, creating a sample connectivity parameter.
	"""

	batchlist = batchdata[0]
	samplelist = sampledata[0]
	nbatches = len(batchlist)
	nsamples = len(samplelist)

	batchsamplelist = [[] for i in range(nbatches)]		# list of samples in each batch
	samplebatchlist = [[] for i in range(nsamples)]		# list of batches for each sample
	for yrow in ydata:
		if yrow[3]==0:
			i = batchlist.index(yrow[0])
			j = samplelist.index(yrow[1])
			if yrow[1] not in batchsamplelist[i]:
				batchsamplelist[i].append(yrow[1])
			if yrow[0] not in samplebatchlist[j]:
				samplebatchlist[j].append(yrow[0])

	for i in range(nbatches):
		batchsamplelist[i].sort()
	for j in range(nsamples):
		samplebatchlist[j].sort()

	batchedges = 0
	sampleedges = 0
	incbatches = 0
	incsamples = 0
	for j in range(nsamples):				# batch graph - batches are nodes, samples create edges
		listlen = len(samplebatchlist[j])
		batchedges += listlen*(listlen-1)/2.0
		if sampledata[1][j]==0:
			incsamples += 1
	for i in range(nbatches):				# sample graph - samples are nodes, batches create edges
		listlen = len(batchsamplelist[i])
		sampleedges += listlen*(listlen-1)/2.0
		if batchdata[1][i]==0:
			incbatches += 1
	batchfull = incbatches*(incbatches-1)/2.0
	samplefull = incsamples*(incsamples-1)/2.0
	batchconnectivity = batchedges/batchfull
	sampleconnectivity = sampleedges/samplefull

	if verbose>=1:
		print 'Computed graph connectedness',lineterminator
		if verbose>=3:
			print_data(' ',' samplebatchlist',samplebatchlist)
			print_data(' ',' batchsamplelist',batchsamplelist)
		if verbose>=2:
			print 'Batch graph actual edges and edges for fully connected graph:',batchedges,batchfull,lineterminator
			print 'Sample graph actual edges and edges for fully connected graph:',sampleedges,samplefull,lineterminator
		print 'Average connectedness between batches:',batchconnectivity,lineterminator
		print 'Average connectedness between samples:',sampleconnectivity,lineterminator
		print lineterminator

	return [batchconnectivity,sampleconnectivity]


################################################################
#################### Data fitting functions ####################
################################################################


def guess_sensitivities(ydata,stddata,nsensitivity,batchdata,sampledata):
	"""Guesses sensitivities for initial iteration of 1-step method.
	This uses the 2-step method to compute sensitivities for all batches that can be found that way.
	Then, it finds average values for the a and b values and uses these for batches that were orphans
	with the 2-step method but are not orphans for the 1-step method.

	ydata - data set table. Columns: [0] batch, [1] sample, [2] measurement, [3] orphaned
	stddata - 2 vectors: standard names and standard amounts
	nsensitivity - number of sensitivity parameters (1 for beta only, 2 for alpha and beta)
	batchdata - Rows: [0] batch list, [1] orphan
	sampledata - Rows: [0] sample list, [1] orphan

	Modifies:
		batchdata - Rows: [0] batch list, [1] orphan, [2] (new) avalues, [3] (new) bvalues
	Returns: nothing
	Output: just diagnostics, depending on verbose value
	"""

	global verbose

	batchlist = batchdata[0]
	nbatches = len(batchlist)
	samplelist = sampledata[0]

	ydatatemp = [0]*len(ydata)							# find sensitivities using 2-step method
	for i in range(len(ydata)):
		ydatatemp[i] = ydata[i][0:4]

	verbose -= 1
	result = find_orphans_2step(ydatatemp,stddata,nsensitivity,batchlist,samplelist)
	batchdatatemp = result[0]
	sampledatatemp = result[1]
	calc_sensitivities(ydatatemp,stddata,nsensitivity,batchdatatemp)
	verbose += 1

	avalue = batchdatatemp[2]											# assign these to the avalue and bvalue lists
	bvalue = batchdatatemp[3]

	asum = 0																			# compute average avalue and bvalues in amean and bmean
	bsum = 0
	count = 0
	for i in range(nbatches):
		if not math.isnan(avalue[i]):
			count += 1
			asum += avalue[i]
			bsum += bvalue[i]
	try:
		amean = asum/count
		bmean = bsum/count
	except:
		amean = float('NaN')
		bmean = float('NaN')

	if math.isnan(amean) or math.isnan(bmean):
		avalue = [0]*nbatches
		bvalue = [1]*nbatches
	else:
		for i in range(nbatches):
			if math.isnan(avalue[i]) and batchdata[1][i]==0:
				avalue[i] = amean
			if math.isnan(bvalue[i]) and batchdata[1][i]==0:
				bvalue[i] = bmean

#	avalue = [0]*nbatches											# alternate and much less good approach
#	bvalue = [1]*nbatches

	if len(batchdata)==2:
		batchdata.append(avalue)
		batchdata.append(bvalue)
	else:
		batchdata[2] = avalue
		batchdata[3] = bvalue

	if verbose>=2:
		print 'Guessed sensitivity parameters',lineterminator
		print_data(' ',' avalue',avalue)
		print_data(' ',' bvalue',bvalue)
		print lineterminator

	return


def calc_sensitivities(ydata,samplesetdata,nsensitivity,batchdata):
	"""Calculates the sensitivity parameters for the 2-step or 1-step method.
	This function performs basic linear regression.

	ydata - data set table. Columns: [0] batch, [1] sample, [2] measurement, [3] orphaned
	samplesetdata - 2 vectors: sample names and sample amounts.  These samples can be just standards
		or all samples or any other subset of the samples.
	nsensitivity - number of sensitivity parameters (1 for beta only, 2 for alpha and beta)
	batchdata - Rows: [0] batch list, [1] orphan

	Modifies:
		batchdata - Rows: [0] batch list, [1] orphan, [2] (new) avalues, [3] (new) bvalues
	Returns: nothing
	Output: just diagnostics, depending on verbose value
	"""

	samplesetlist = samplesetdata[0]
	samplesetvalues = samplesetdata[1]
	nsampleset = len(samplesetlist)
	batchlist = batchdata[0]
	batchorphan = batchdata[1]
	nbatches = len(batchlist)

	sumxy = [0]*nbatches
	sumx = [0]*nbatches
	sumy = [0]*nbatches
	sumxx = [0]*nbatches
	sum1 = [0]*nbatches
	avalue = [float('NaN')]*nbatches
	bvalue = [float('NaN')]*nbatches

	for yrow in ydata:												# calculate various sums
		if yrow[1] in samplesetlist and yrow[3]==0:
			i = batchlist.index(yrow[0])
			j = samplesetlist.index(yrow[1])
			x = samplesetvalues[j]
			y = yrow[2]
			sumxy[i] += x*y
			sumx[i] += x
			sumy[i] += y
			sumxx[i] += x*x
			sum1[i] += 1

	for i in range(nbatches):									# convert sums to averages, then compute a and b values
		if batchorphan[i]==0:
			try:
				sumxy[i] /= sum1[i]
				sumx[i] /= sum1[i]
				sumy[i] /= sum1[i]
				sumxx[i] /= sum1[i]
				if nsensitivity==1:
					if sumxx[i]==0:
						avalue[i] = 0
						bvalue[i] = 1
					else:
						avalue[i] = 0
						bvalue[i] = sumxy[i]/sumxx[i]
				elif nsensitivity==2:
					if sumxx[i]==0:
						avalue[i] = sumy[i]
						bvalue[i] = 1
					else:
						bvalue[i] = (sumxy[i]-sumx[i]*sumy[i])/(sumxx[i]-sumx[i]*sumx[i])
						avalue[i] = sumy[i]-bvalue[i]*sumx[i]
			except:
				avalue[i]=float('NaN')
				bvalue[i]=float('NaN')

	if len(batchdata)==2:
		batchdata.append(avalue)
		batchdata.append(bvalue)
	else:
		batchdata[2] = avalue
		batchdata[3] = bvalue

	if verbose>=1:
		print 'Computed sensitivity parameters',lineterminator
		print_data(' ',' avalue',avalue)
		print_data(' ',' bvalue',bvalue)
		print lineterminator

	return


def calc_analytes(ydata,stddata,nsensitivity,batchdata,sampledata):
	"""Calculates best fit analyte amounts for the 2-step method.
	This function performs linear regression.

	ydata - data set table. Columns: [0] batch, [1] sample, [2] measurement, [3] orphaned
	stddata - 2 vectors: standard names and standard amounts
	nsensitivity - number of sensitivity parameters (1 for beta only, 2 for alpha and beta)
	batchdata - Rows: [0] batch list, [1] orphan, [2] avalues, [3] bvalues
	sampledata - Rows: [0] sample list, [1] orphan

	Modifies:
		sampledata - Rows: [0] sample list, [1] orphan, [2] (new) analyte amounts
	Returns: nothing
	Output: just diagnostics, depending on verbose value
	"""

	batchlist = batchdata[0]
	avalues = batchdata[2]
	bvalues = batchdata[3]
	nbatches = len(batchlist)

	samplelist = sampledata[0]
	nsamples = len(samplelist)

	sumby = [0]*nsamples
	sumab = [0]*nsamples
	sumbb = [0]*nsamples
	sum1 = [0]*nsamples
	xvalues = [float('NaN')]*nsamples

	for yrow in ydata:													# compute various sums
		if yrow[3]==0:
			i = batchlist.index(yrow[0])
			j = samplelist.index(yrow[1])
			y = yrow[2]
			sumby[j] += bvalues[i]*y
			sumab[j] += avalues[i]*bvalues[i]
			sumbb[j] += bvalues[i]*bvalues[i]
			sum1[j] += 1

	for j in range(nsamples):										# convert sums to averages, then find x values
		if samplelist[j] in stddata[0]:
			xvalues[j] = stddata[1][stddata[0].index(samplelist[j])]
		else:
			try:
				sumby[j] /= sum1[j]
				sumab[j] /= sum1[j]
				sumbb[j] /= sum1[j]
				xvalues[j] = (sumby[j]-sumab[j])/sumbb[j]
			except:
				xvalues[j] = float('NaN')

	if verbose>=1:
		print 'Computed analyte amounts',lineterminator
		print_data(' ',' xvalues',xvalues)
		print lineterminator

	if len(sampledata)==2:
		sampledata.append(xvalues)
	else:
		sampledata[2]=xvalues

	return


################################################################
###################### Standard deviations #####################
################################################################


def calc_stddev(ydata,batchdata,sampledata,nsensitivity):
	"""Calculates the measurement standard deviation.

	ydata - data set table. Columns: [0] batch, [1] sample, [2] measurement, [3] orphaned, [4] (new)
		actual measurement minus predicted data point value
	batchdata - Rows: [0] batch list, [1] orphan, [2] avalues, [3] bvalues
	sampledata - Rows: [0] sample list, [1] orphan, [2] analyte amounts
	nsensitivity - number of sensitivity parameters (1 for beta only, 2 for alpha and beta)

	Modifies: appends column 4 to ydata with estimated measurement error
	Returns: measurement standard deviation
	Output: just diagnostics, depending on the verbose value
	"""

	for yrow in ydata:															# clear any prior prediction data
		if len(yrow)==4:
			yrow.append(0)
		else:
			yrow[4]==0

	batchlist = batchdata[0]
	avalues = batchdata[2]
	bvalues = batchdata[3]
	nbatches = len(batchlist)												# number of total batches

	samplelist = sampledata[0]
	xvalues = sampledata[2]
	nsamples = len(samplelist)											# number of total samples

	sum = 0
	sum1 = 0
	for yrow in ydata:															# compute sum
		if yrow[3]==0:
			i = batchlist.index(yrow[0])
			j = samplelist.index(yrow[1])
			y = yrow[2]
			ydiff = y-avalues[i]-bvalues[i]*xvalues[j]
			yrow[4] = ydiff
			sum += ydiff**2
			sum1 += 1

	nb = batchdata[1].count(0)											# N_B value for computing degrees of freedom
	ns = sampledata[1].count(0)											# N_S value for computing degrees of freedom

	if nsensitivity==1:									# compute denominator
		denom = sum1-nb-ns
	else:
		denom = sum1-2*nb-ns
	try:
		sigma = math.sqrt(sum/denom)
	except:
		sigma = float('NaN')

	if verbose>=1:
		print 'Calculated measurement standard deviation',lineterminator
		if verbose>=2:
			print ' degrees of freedom:',denom,lineterminator
		print ' sigma value:',sigma,lineterminator
		print lineterminator

	return sigma


def calc_analyte_stderr(ydata,stddata,batchdata,sampledata):
	"""Calculates standard deviations and standard errors for individual analyte estimates.

	ydata - data set table. Columns: [0] batch, [1] sample, [2] measurement, [3] orphaned
	stddata - 2 vectors: standard names and standard amounts
	batchdata - Rows: [0] batch list, [1] orphan, [2] avalues, [3] bvalues
	sampledata - Rows: [0] sample list, [1] orphan, [2] analyte amounts

	Modifies:
		sampledata - Rows: [0] sample list, [1] orphan, [2] analyte amounts, [3] (new) standard deviations, [4] (new) standard errors
	Returns: nothing
	Output: just diagnostics, depending on the verbose value
	"""

	batchlist = batchdata[0]
	avalues = batchdata[2]
	bvalues = batchdata[3]

	samplelist = sampledata[0]
	xvalues = sampledata[2]
	nsamples = len(samplelist)

	sumnum = [0]*nsamples
	sumbb = [0]*nsamples
	sum1 = [0]*nsamples
	stddevs = [float('NaN')]*nsamples
	stderrs = [float('NaN')]*nsamples

	for yrow in ydata:									# compute various sums
		if yrow[3]==0:
			i = batchlist.index(yrow[0])
			j = samplelist.index(yrow[1])
			y = yrow[2]
			sumnum[j] += (y-avalues[i]-bvalues[i]*xvalues[j])**2
			sumbb[j] += bvalues[i]*bvalues[i]
			sum1[j] += 1

	for j in range(nsamples):					# compute standard deviations and standard errors
		try:
			stddevs[j] = math.sqrt(sum1[j]/(sum1[j]-1)*sumnum[j]/sumbb[j])
			stderrs[j] = stddevs[j]/math.sqrt(sum1[j])
		except:
			stddevs[j] = float('NaN')
			stderrs[j] = float('NaN')

	stdnames = stddata[0]							# set standard errors to 0 for standard samples
	for std in stdnames:
		if std in samplelist:
			j = samplelist.index(std)
			stderrs[j] = 0

	if len(sampledata)==3:
		sampledata.append(stddevs)
		sampledata.append(stderrs)
	else:
		sampledata[3] = stddevs
		sampledata[4] = stderrs

	if verbose>=1:
		print 'Computed standard errors for analyte amounts',lineterminator
		if verbose>=2:
			print_data(' ',' number of measurements:',sum1)
			print_data(' ',' standard deviations:',stddevs)
		print_data(' ',' standard errors:',stderrs)
		print lineterminator

	return


def mark_outliers(ydata,batchdata,sampledata,sigma,cutoff):
	"""Mark outlier data points in ydata.

	ydata - data set table. Columns: [0] batch, [1] sample, [2] measurement, [3] orphan
	batchdata - Rows: [0] batch list, [1] orphan, [2] avalues, [3] bvalues, other rows are fine
	sampledata - Rows: [0] sample list, [1] orphan, [2] analyte amounts, other rows are fine
	sigma - measurement standard deviation
	cutoff - outlier threshhold outside of which points get removed

	Modifies:
		ydata - any outlier data points are marked with a 2 in the orphan column
	Returns: the number of outliers that were found
	Output: just diagnostics, depending on the verbose value
	"""

	batchlist = batchdata[0]
	avalues = batchdata[2]
	bvalues = batchdata[3]
	nbatches = len(batchlist)

	samplelist = sampledata[0]
	xvalues = sampledata[2]
	nsamples = len(samplelist)

	noutlier = 0
	for yrow in ydata:
		if yrow[3]==0:
			i = batchlist.index(yrow[0])
			j = samplelist.index(yrow[1])
			y = yrow[2]
			error = abs(y-avalues[i]-bvalues[i]*xvalues[j])/sigma
			if error>cutoff:
				yrow[3] = 2
				noutlier += 1

	if verbose>=2:
		print 'Identified outlier data points',lineterminator
		print_data(' ',' outliers:',noutlier)
		print lineterminator

	return noutlier


def test_normality(ydata):
	"""
	Identifies sets of measurements that have the same batch and sample numbers and print out squared
	differences between their measurement results to enable normality testing.

	ydata - data set table. Columns: [0] batch, [1] sample, [2] measurement

	Modifies: nothing
	Returns: nothing
	Output: squared differences of replicate measurements.
	"""

	for i,row1 in enumerate(ydata):
		for row2 in ydata[i+1:]:
			if row2[0]==row1[0] and row2[1]==row1[1]:
				print (row2[2]-row1[2])**2,','

	return


################################################################
################ Top-level calibration functions ###############
################################################################


def calc_calibrate_2step(ydata,stddata,nsensitivity):
	"""Performs calibration using the 2-step method.

	ydata - data set table. Columns: [0] batch, [1] sample, [2] measurement
	stddata - 2 vectors: standard names and standard amounts
	nsensitivity - number of sensitivity parameters (1 for beta only, 2 for alpha and beta)

	Modifies:
		ydata - Columns: [0] batch, [1] sample, [2] measurement, [3] new: 0 if ok, 1 if orphan
	Returns: 3 element list:
		[0]: batchdata - Rows: [0] batch list, [1] orphan, [2] avalues, [3] bvalues
		[1]: sampledata - Rows: [0] sample list, [1] orphan, [2] analyte amounts, [3] standard deviations, [4] standard errors
		[2]: sigma - measurement standard deviation
	Output: just diagnostics, depending on verbose value
	"""

	if verbose>=1:
		print "****** 2-step calibration ******",lineterminator
		print lineterminator

	batchlist = get_batch_list(ydata)
	samplelist = get_sample_list(ydata)

	result = find_orphans_2step(ydata,stddata,nsensitivity,batchlist,samplelist)
	batchdata = result[0]
	sampledata = result[1]

	calc_sensitivities(ydata,stddata,nsensitivity,batchdata)

	calc_analytes(ydata,stddata,nsensitivity,batchdata,sampledata)

	sigma = calc_stddev(ydata,batchdata,sampledata,nsensitivity)

	calc_analyte_stderr(ydata,stddata,batchdata,sampledata)

	result = [batchdata,sampledata,sigma]

	return result


def calc_calibrate_1step(ydata,stddata,nsensitivity):
	"""Perform calibration using the 1-step method.

	ydata - data set table. Columns: [0] batch, [1] sample, [2] measurement
	stddata - 2 vectors: standard names and standard amounts
	nsensitivity - number of sensitivity parameters (1 for beta only, 2 for alpha and beta)

	Modifies:
		ydata - Columns: [0] batch, [1] sample, [2] measurement, [3] new: 0 if ok, 1 if orphan
	Returns: 3 element list:
		[0]: batchdata - Rows: [0] batch list, [1] orphan, [2] avalues, [3] bvalues
		[1]: sampledata - Rows: [0] sample list, [1] orphan, [2] analyte amounts, [3] standard deviations, [4] standard errors
		[2]: sigma - measurement standard deviation
	Output: just diagnostics
	"""

	global verbose

	if verbose>=1:
		print "****** 1-step calibration ******",lineterminator
		print lineterminator

	batchlist = get_batch_list(ydata)
	samplelist = get_sample_list(ydata)
	nbatches = len(batchlist)
	nsamples = len(samplelist)

	result = find_orphans_1step(ydata,stddata,nsensitivity,batchlist,samplelist)
#	result = find_orphans_2step(ydata,stddata,nsensitivity,batchlist,samplelist)	# ?? this should be commented out
	batchdata = result[0]
	sampledata = result[1]

	calc_connectivity(ydata,batchdata,sampledata)

	guess_sensitivities(ydata,stddata,nsensitivity,batchdata,sampledata)

	reqverbose = verbose
	if verbose<3:
		verbose = 0

	count = 0
	maxchange = 1
	oldavalues = batchdata[2][:]
	oldbvalues = batchdata[3][:]
	oldanalytes = [0]*nsamples
	while maxchange > 0.00001 and count < 10000:
		count += 1
		calc_analytes(ydata,stddata,nsensitivity,batchdata,sampledata)
		calc_sensitivities(ydata,[sampledata[0],sampledata[2]],nsensitivity,batchdata)
		avalues = batchdata[2][:]
		bvalues = batchdata[3][:]
		analytes = sampledata[2][:]
		maxchange = 0
		for i in range(nbatches):
			if oldavalues[i]<0 or oldavalues[i]>0:
				change = (avalues[i]-oldavalues[i])/oldavalues[i]
				if change > maxchange:
					maxchange = change
			if oldbvalues[i]<0 or oldbvalues[i]>0:
				change = (bvalues[i]-oldbvalues[i])/oldbvalues[i]
				if change > maxchange:
					maxchange = change
		for i in range(nsamples):
			if oldanalytes[i]<0 or oldanalytes[i]>0:
				change = (analytes[i]-oldanalytes[i])/oldanalytes[i]
				if change > maxchange:
					maxchange = change
		oldavalues = avalues
		oldbvalues = bvalues
		oldanalytes = analytes

	if count>=10000:
		print "WARNING: 1-step method terminated due to very slow convergence.",lineterminator

	if reqverbose>=2:
		print "... ",count," iterations ...",lineterminator
		print lineterminator

	if reqverbose==2:
		verbose = 1

	calc_analytes(ydata,stddata,nsensitivity,batchdata,sampledata)
	calc_sensitivities(ydata,[sampledata[0],sampledata[2]],nsensitivity,batchdata)

	verbose = reqverbose

	calc_analytes(ydata,stddata,nsensitivity,batchdata,sampledata)
	calc_sensitivities(ydata,[sampledata[0],sampledata[2]],nsensitivity,batchdata)

	sigma = calc_stddev(ydata,batchdata,sampledata,nsensitivity)

	calc_analyte_stderr(ydata,stddata,batchdata,sampledata)

	result = [batchdata,sampledata,sigma]

	return result


def calc_calibrate(ydata,stddata,nsensitivity,steps,cutoff):
	"""
	Runs a calibration, removes any outliers, and repeats until no more outliers.
	
	ydata - data set table. Columns: [0] batch, [1] sample, [2] measurement
	stddata - 2 vectors: standard names and standard amounts
	nsensitivity - number of sensitivity parameters (1 for beta only, 2 for alpha and beta)
	steps - 1 for 1-step method, 2 for 2-step method
	cutoff - 0 for don't remove outlier data points and larger number to remove outliers that are
		more than that many standard deviations away from the expected value.

	Modifies:
		ydata - Columns: [0] batch, [1] sample, [2] measurement, [3] 0 if ok, 1 if orphan, 2 if outlier
	Returns: 3 element list:
		[0]: batchdata - Rows: [0] batch list, [1] orphan, [2] avalues, [3] bvalues
		[1]: sampledata - Rows: [0] sample list, [1] orphan, [2] analyte amounts, [3] standard deviations, [4] standard errors
		[2]: sigma - measurement standard deviation
	Output: just diagnostics, depending on verbose value
	"""

	if steps == 1:
		result = calc_calibrate_1step(ydata,stddata,nsensitivity)
	else:
		result = calc_calibrate_2step(ydata,stddata,nsensitivity)

	if cutoff > 0:
		noutliers = mark_outliers(ydata,result[0],result[1],result[2],cutoff)
		while noutliers>0:
			if steps == 1:
				result = calc_calibrate_1step(ydata,stddata,nsensitivity)
			else:
				result = calc_calibrate_2step(ydata,stddata,nsensitivity)
			noutliers = mark_outliers(ydata,result[0],result[1],result[2],cutoff)

	return result


################################################################
####################### Top-level program ######################
################################################################


def run_calibration(datasource,dataparams,nsensitivity,standardtype,stdparams,cutoffvalue,verbosity):
	"""Run program.
	The stand-alone and web interfaces converge at this function.
	"""

	global verbose

	verbose = verbosity

	if standardtype=='first' or standardtype=='1':
		stddata = [['S0'],[1]]																		# used for generating random data
	elif standardtype=='textinput' or standardtype=='t':				# only works for single line of csv text
		stddata = [[],[]]
		try:
			stdsplit = stdparams.split()
			for row in stdsplit:
				stdsplit2 = row.split(',')
				stddata[0].append(stdsplit2[0])
				stddata[1].append(float(stdsplit2[1]))
		except:
			print 'Error parsing standard input from text entry',lineterminator
			return
	elif standardtype=='upload' or standardtype=='u':
		stddata = load_stddata(stdparams)
		if stddata=='Error':
			print 'Error loading standard data from file',lineterminator
			return
	else:
		print 'Error: standard type not recognized',lineterminator
		return

	if datasource=='example' or datasource=='e':
		ydata = make_example_data()
	elif datasource=='western' or datasource=='w':
		ydata = load_ydata(dataparams)
		if ydata=='Error':
			print 'Error loading measurement data from file',lineterminator
			return
	elif datasource=='random' or datasource=='r':
		#dataparams = [randombatches,randomam,randomas,randombm,randombs,randomsamples,randomxm,randomxs,randommeasurements,randomsigma,randomallstds]
		types = ['i','f','f','f','f','i','f','f','i','f','l']			# i=integer, f=float, l=logic
		sign =  ['+','.','0','.','0','+','.','0','+','0','.']			# +=positive, 0=non-negative, .=anything
		try:
			for i,item in enumerate(dataparams):
				if types[i]=='i':
					dataparams[i] = int(item)
				elif types[i]=='f':
					dataparams[i] = float(item)
				elif types[i]=='l':
					if item[0]=='y' or item[0]=='Y':
						dataparams[i] = True
					else:
						dataparams[i] = False
				if sign[i]=='+' and dataparams[i]<=0:
					raise
				elif sign[i]=='0' and dataparams[i]<0:
					raise
		except:
			print 'Error with the random data parameters',lineterminator
			return
		nsamples = dataparams[5]
		nbatches = dataparams[0]
		ndata = dataparams[8]
		alphaparams = [dataparams[1],dataparams[2]]
		betaparams = [dataparams[3],dataparams[4]]
		xparams = [dataparams[6],dataparams[7]]
		sigma = dataparams[9]
		if dataparams[10]==1:
			datamethod = 'stds'
		else:
			datamethod = 'random'
		syndata = make_measurement_data(nsamples,nbatches,ndata,alphaparams,betaparams,xparams,sigma,stddata,datamethod)
		if syndata=='Error':
			print 'Error with the standards for the random data generation',lineterminator
			return
		ydata = syndata[2]
	elif datasource=='textinput' or datasource=='t':
		ydata = []
		try:
			datasplit = dataparams.split()
			for row in datasplit:
				datasplit2 = row.split(',')
				datasplit2[2] = float(datasplit2[2])
				ydata.append(datasplit2)
		except:
			print 'Error parsing measurement data from text entry',lineterminator
			return
	elif datasource=='upload' or datasource=='u':
		ydata = load_ydata(dataparams)
		if ydata=='Error':
			print 'Error loading measurement data from file',lineterminator
			return
	else:
		print 'Error in run_calibration at datasource',lineterminator
		return

	if standardtype=='first' or standardtype=='1':
		samplelist = get_sample_list(ydata)
		stddata = [[samplelist[0]],[1]]

	try:
		cutoff = float(cutoffvalue)
	except:
		print 'Error with the outlier cutoff value'
		return

	result = calc_calibrate(ydata,stddata,nsensitivity,2,cutoff)
	result = calc_calibrate(ydata,stddata,nsensitivity,1,cutoff)

	return


def run_standalone():
	"""Run program from command line.
	This is the top level function for the stand-alone operation.
	"""

	global lineterminator

	lineterminator = ''

	try:
		datasource = raw_input('What data do you want to analyze, (e)xample, (w)estern, (r)andom, (t)ext input, (u)pload file? ')
		if datasource=='e':
			dataparams = []
		elif datasource=='w':
			dataparams = 'realdata_pERK.csv'
		elif datasource=='r':
			randombatches = raw_input('How many batches (default 20)? ')
			if randombatches=='': randombatches = '20'
			randomam = raw_input('What is alpha mean (default 100)? ')
			if randomam=='': randomam = '100'
			randomas = raw_input('What is alpha std. dev. (default 30)? ')
			if randomas=='': randomas = '30'
			randombm = raw_input('What is beta mean (default 10)? ')
			if randombm=='': randombm = '10'
			randombs = raw_input('What is beta std. dev. (default 3)? ')
			if randombs=='': randombs = '3'
			randomsamples = raw_input('How many samples (default 20)? ')
			if randomsamples=='': randomsamples = '20'
			randomxm = raw_input('What is sample mean (default 10)? ')
			if randomxm=='': randomxm = '10'
			randomxs = raw_input('What is sample std. dev. (default 3)? ')
			if randomxs=='': randomxs = '3'
			randommeasurements = raw_input('How many measurements (default 400)? ')
			if randommeasurements=='': randommeasurements = '400'
			randomsigma = raw_input('What is measurement std. dev. (default 20)? ')
			if randomsigma=='': randomsigma = '20'
			randomallstds = raw_input('Should all batches include all standards (default no)? ')
			if randomallstds=='': randomallstds = 'n'
			dataparams = [randombatches,randomam,randomas,randombm,randombs,randomsamples,randomxm,randomxs,randommeasurements,randomsigma,randomallstds]
		elif datasource=='t':
			datatext = raw_input('Enter data as "batch,sample,value batch,sample,value ...": ')
			dataparams = datatext
		elif datasource=='u':
			datafile = raw_input('What is the file name? ')
			dataparams = datafile
		elif datasource=='':
			datasource = 'e'
			dataparams = []
		else:
			print 'unknown data source',lineterminator
			raise

		sensitivity = raw_input('Fit (1) only beta, or (2) alpha and beta? ')
		if sensitivity=='1':
			nsensitivity = 1
		elif sensitivity=='2':
			nsensitivity = 2
		elif sensitivity=='':
			sensitivity = '1'
			nsensitivity = 1
		else:
			print 'unknown sensitivity parameters',lineterminator
			raise

		standardtype = raw_input('What standards do you want, (1) first simple, (t)ext input, (u)pload file? ')
		if standardtype=='1':
			stdparams = []
		elif standardtype=='t':
			stdtext = raw_input('Enter standards as "sample,value sample,value ...": ')
			stdparams = stdtext
		elif standardtype=='u':
			stdfile = raw_input('What is the file name? ')
			stdparams = stdfile
		elif standardtype=='':
			standardtype = '1'
			stdparams = []
		else:
			print 'unknown standard method',lineterminator
			raise

		cutoffvalue = raw_input('Do you want to remove outliers, (0) for no, (>0, suggest 4) for number of standard devs. to include? ')
		if cutoffvalue=='':
			cutoffvalue = '0'

		prolixity = raw_input('How much output do you want, (0) none, (1) low, (2) medium, (3) high? ')
		if prolixity=='0':
			verbosity = 0
		elif prolixity=='1' or prolixity=='':
			verbosity = 1
		elif prolixity=='2':
			verbosity = 2
		elif prolixity=='3':
			verbosity = 3
		elif prolixity=='':
			prolixity = '1'
			verbosity = 1
		else:
			print 'unknown output amount',lineterminator
			raise

	except:
		print 'Error',lineterminator

	run_calibration(datasource,dataparams,nsensitivity,standardtype,stdparams,cutoffvalue,verbosity)	#?? This belongs above the except clause but it's here so I see the errors


	return


def run_webinterface():
	"""Run program from web interface.
	This is the top level function for the web interface.
	"""

	global lineterminator

	lineterminator = '<br>'
	cgitb.enable()																			# for catching bugs when using webinterface
	error = 0
	errorstring = ''

	form = cgi.FieldStorage()																		# Create instance of FieldStorage

	surname = form.getvalue('surname')													# test for non-human user
	if surname != '':
		exit()

	datasource = form.getvalue('datasource')										# Get data from fields
	randombatches = form.getvalue('randombatches')
	randomam = form.getvalue('randomam')
	randomas = form.getvalue('randomas')
	randombm = form.getvalue('randombm')
	randombs = form.getvalue('randombs')
	randomsamples = form.getvalue('randomsamples')
	randomxm = form.getvalue('randomxm')
	randomxs = form.getvalue('randomxs')
	randommeasurements = form.getvalue('randommeasurements')
	randomsigma = form.getvalue('randomsigma')
	randomallstds = form.getvalue('randomallstds')
	datatext = form.getvalue('datatext')
	datafile = form['datafile']

	sensitivity = form.getvalue('sensitivity')

	standardtype = form.getvalue('standardtype')
	stdtext = form.getvalue('stdtext')
	stdfile = form['stdfile']

	prolixity = form.getvalue('prolixity')

	if datasource=='example':
		dataparams = []
	elif datasource=='western':
		dataparams = 'realdata_pERK.csv'
	elif datasource=='random':																	# minimal data aggregation
		dataparams = [randombatches,randomam,randomas,randombm,randombs,randomsamples,randomxm,randomxs,randommeasurements,randomsigma,randomallstds]
	elif datasource=='textinput':
		dataparams = datatext
	elif datasource=='upload':
		try:
			datafilename = datafile.filename
			newname = os.path.join('../userfiles/',datafilename)
			fout = open(newname,'w')
			iter = 0
			while iter < 1000:
				chunk = datafile.file.read(100000)
				if not chunk: break
				fout.write(chunk)
				iter += 1
			fout.close()
			dataparams = newname
		except:
			error = 1
			errorstring = 'Unable to upload data file'
	else:
		datasource = 'example'
		dataparams = []

	if sensitivity=='beta':
		nsensitivity = 1
	elif sensitivity=='alphabeta':
		nsensitivity = 2
	else:
		sensitivity = 'beta'
		nsensitivity = 1

	if standardtype=='first':
		stdparams = []
	elif standardtype=='textinput':
		stdparams = stdtext
	elif standardtype=='upload':
		try:
			stdfilename = stdfile.filename
			newname = os.path.join('../userfiles/',stdfilename)
			fout = open(newname,'w')
			iter = 0
			while iter < 1000:
				chunk = stdfile.file.read(100000)
				if not chunk: break
				fout.write(chunk)
				iter += 1
			fout.close()
			stdparams = newname
		except:
			error = 1
			errorstring = 'Unable to upload standards file'
	else:
		standardtype = 'first'
		stdparams = []

	if prolixity=='off':
		verbosity = 0
	elif prolixity=='low':
		verbosity = 1
	elif prolixity=='med':
		verbosity = 2
	elif prolixity=='high':
		verbosity = 3
	else:
		prolixity = 'low'
		verbosity = 1

	print "Content-type:text/html\n\n"
	print "<html>"
	print "<head>"
	print "<title>Data calibration output</title>"
	print "</head>"
	print "<body>"
	print '<font face="Courier" size="2">'
	print "<p>"

	print "Running calibration program",lineterminator,lineterminator

	if error != 0:
		print errorstring
	else:
		run_calibration(datasource,dataparams,nsensitivity,standardtype,stdparams,'0',verbosity)

	print "</p>"
	print "</font>"
	print "</body>"
	print "</html>"

	if datasource=='upload':
		try: os.remove(dataparams)
		except: pass
	if standardtype=='upload':
		try: os.remove(stdparams)
		except: pass

	return


################################################################
##################### Which program to run #####################
################################################################


run_standalone()
#run_webinterface()
